# Supplementary material for: ST8Sia6 overexpression protects pancreatic β cells from spontaneous autoimmune diabetes in nonobese diabetic mice
Source: J Clin Invest. 2025 Aug 1;135(15):e181207. doi: 10.1172/JCI181207 (PMC12321382; doi:10.1172/JCI181207)
Supplement: Supporting data values [file jci-135-181207-s234.xlsx]

## Sheet: fig 1c
age (days)	βST	littermates
300	0
300	0
300	0
300	0
300	0
243	1
300	0
300	0
246	0
300	0
300	0
210	1
300	0
300	0
300	0
300	0
300	0
300	0
300	0
300	0
300	0
300	0
300	0
300	0
300	0
300	0
300	0
300	0
300	0
300	0
300	0
300	0
300	0
300	0
300	0
300	0
300	0
300	0
153	1
300	0
300	0
300	0
300	0
300	0
300	0
300	0
300	0
300	0
300	0
300	0
175		1
300		0
256		1
235		1
180		1
89		1
209		1
300		0
87		1
163		1
124		1
157		1
144		1
80		1
129		1
300		0
300		0
150		1
153		1
193		1
300		0
300		0
72		1
269		1
116		1
300		0
300		0
111		1
300		0
300		0
300		0
300		0
300		0
86		1
189		1
300		0
146		1
225		1
198		1
300		0
78		1
210		1
300		0
300		0
300		0
146		1
180		1
146		1
166		1
300		0
300		0
300		0
112		1
130		1
171		1
300		0
263		1
112		1
190		1
300		0
241		1
300		0
159		1
243		1
295		1
177		1
213		1
229		1
300		0
141		1
195		1
184		1
184		1
175		1
101		1
92		1
113		1
109		1
153		1
245		1
137		1
129		1
164		1
300		0
300		0
74		1
300		0
90		1
265		0
300		0
300		0
300		0
85		1
300		0
125		1
300		0
153		1
300		0
185		1
300		0
268		1
145		1
300		0
300		0
103		1
117		1
93		1
300		0
210		1
300		0
300		0
103		1
300		0
300		0
209		1
153		1
300		0
96		1
300		0
132		1
300		0
300		0
300		0
300		0
104		1
300		0
300		0
104		1
123		1
197		1
300		0
300		0
176		1
300		0
300		0
201		1
180		1
300		0
300		0
84		1
300		0
187		1
94		1
115		1
273		1
201		1
300		0
300		0
149		1
140		1
300		0

## Sheet: fig 1d
age (days)	βST	LNL-tTA	RIP-Cre	ST8Sia6	none
300	0
300	0
300	0
300	0
300	0
243	1
300	0
300	0
246	0
300	0
300	0
210	1
300	0
300	0
300	0
300	0
300	0
300	0
300	0
300	0
300	0
300	0
300	0
300	0
300	0
300	0
300	0
300	0
300	0
300	0
300	0
300	0
300	0
300	0
300	0
300	0
300	0
300	0
153	1
300	0
300	0
300	0
300	0
300	0
300	0
300	0
300	0
300	0
300	0
300	0
175		1
300		0
256		1
235		1
180		1
89		1
209		1
300		0
87		1
163		1
124		1
157		1
144		1
80		1
129		1
300		0
300		0
150		1
153		1
193		1
300		0
300		0
72		1
269		1
116		1
300		0
300		0
111		1
300		0
300		0
300		0
300		0
300		0
86		1
189		1
300		0
146		1
225		1
198		1
300		0
78		1
300		0
300		0
103		1
300		0
300		0
209		1
153		1
300		0
96		1
300		0
132		1
300		0
300		0
300		0
300		0
104		1
300		0
300		0
104		1
123		1
197		1
129			1
300			0
300			0
150			1
153			1
193			1
300			0
300			0
72			1
269			1
116			1
300			0
300			0
111			1
300			0
300			0
300			0
300			0
300			0
86			1
189			1
300			0
146			1
225			1
198			1
300			0
78			1
263			1
112			1
190			1
300			0
241			1
300			0
159			1
243			1
295			1
177			1
213			1
229			1
300			0
141			1
195			1
184			1
184			1
175			1
101			1
92			1
113			1
109			1
153			1
245			1
137			1
129			1
164			1
300			0
300			0
300			0
176			1
300			0
300			0
201			1
180			1
300			0
300			0
84			1
300			0
187			1
94			1
115			1
273			1
201			1
300			0
300			0
149			1
140			1
300			0
300				0
74				1
300				0
90				1
265				0
300				0
300				0
300				0
85				1
300				0
125				1
300				0
153				1
300				0
185				1
300				0
268				1
145				1
300				0
300				0
103				1
117				1
93				1
300				0
210				1
300				0
300				0
103				1
300				0
300				0
209				1
153				1
300				0
96				1
300				0
132				1
300				0
300				0
300				0
300				0
104				1
300				0
300				0
104				1
123				1
197				1
300				0
300				0
176				1
300				0
300				0
201				1
180				1
300				0
300				0
84				1
300				0
187				1
94				1
115				1
273				1
201				1
300				0
300				0
149				1
140				1
300				0
210					1
300					0
300					0
300					0
146					1
180					1
146					1
166					1
300					0
300					0
300					0
112					1
130					1
171					1
300					0

## Sheet: fig 1e
distribution of insulitis scores (%):
	islet score	0	1	2	3	4
littermates	8 week	62.5	6.94444	6.94444	12.5	11.1111
	20 week	26.6667	15.5556	20	15.5556	22.2222
	300 day	25.3165	11.3924	16.4557	12.6582	34.1772
	islet score	0	1	2	3	4
βST	8 week	60	20	11.1111	4.44444	4.44444
	20 week	73.3333	4.44444	11.1111	2.22222	8.88889
	300 day	53.7815	10.9244	14.2857	8.40336	12.605
raw counts (number of islets per score):
	islet score	0	1	2	3	4
littermates	8 week	45	5	5	9	8
	20 week	12	7	9	7	10
	300 day	20	9	13	10	27
	islet score	0	1	2	3	4
βST	8 week	27	9	5	2	2
	20 week	33	2	5	1	4
	300 day	64	13	17	10	15

## Sheet: fig 2
2B:	insulin area (%)
	littermate	βST
	0.517945	0.621711
	0.451821	1.06514
	1.01853	0.508496
	0.632194	0.335042
2C:	glucagon area (%)
	littermate	βST
	0.164965	0.195265
	0.084687	0.121727
	0.261643	0.192524
	0.144606	0.12833
2E:	insulin area (%)
	littermate (non-diabetic)	littermate (diabetic)	βST
	0.03674	0.024046	0.599358
	0.055365	0	0.314747
	0.016991	0.02051	0.581892
	0.113449	0.007908	0.285867
2F:	glucagon area (%)
	littermate (non-diabetic)	littermate (diabetic)	βST
	0.034615	0.028611	0.273746
	0.053753	0.002785	0.095328
	0.021146	0.032232	0.134433
	0.085751	0.087544	0.028396

## Sheet: fig 3b
3B: number of foci
	βST	littermates
	8	4
	12	14
	13	10
	11	9
	10	4
	11	19
	1	19
	20
3B: percent of area
	βST	littermates
	0.009212	0.012488
	0.020685	0.027897
	0.024302	0.012583
	0.015336	0.033464
	0.01258	0.028161
	0.013658	0.07224
	0.001897	0.027287
	0.054209

## Sheet: fig 3c
concentration of serum anti-insulin antibodies
βST (<150 days)	littermates (<150 days)	βST (>150 days)	littermates (>150 days)	B6
33.4684	114.556	45.1682	35.655	7.57388
11.6415	24.9074	13.0961	143.67	5.77959
44.48	21.0194	15.9196	9.59469	5.03634
12.4331	19.1883	7.17597	10.1267	4.94375
18.5119	19.7079	12.2905	8.73694
12.6645	37.5367	7.4192	10.2399
	14.5209	15.2636	8.37042
	11.5312	117.246	17.0712
	16.2699	81.9366	42.0545
	7.73277	19.2316	30.0871
	26.1996	29.4342	36.5476
	27.7753	102.936	24.3733
	9.22768	20.0355	15.9016
	9.8581	23.6487	18.1653
		37.1845	20.6302
			33.0877
			37.1947
			221.838
			102.036
			42.6764
			31.7771
			21.0856
			12.6725

## Sheet: fig 3d
days diabetes free post aPD-L1	βST	littermate
7	1
20	0
1	1
1	1
20	0
20	0
4	1
4	1
6		1
4		1
3		1
4		1
2		1
1		1
20		0
20		0
5		1
2		1
4		1
6		1
6		1
4		1
3		1
2		1
days diabetes free post aPD-1			βST	littermate
8			1
2			1
7			1
18			0
20			0
6			1
20			0
3			1
4				1
4				1
1				1
15				0
4				1
20				0
8				1
4				1
3				1
3				1
6				1

## Sheet: fig 3f
littermate	βST
0	0
16.7024	0
2.08333	1.39665
7.50853	3.63636
5.60345	1.26582
10.4396	7.97546
24	11.859
8.04598	5.77778
6.66667	20.7724
6.63717	8.20734
41.3832	10.1266
28.7958	5.3719
6.58683	48.6911
15.8537	9.23077
15.0289	21.639
	26.6393
	red = anti-PD-1 challenged
	black = anti-PD-L1 challenged

## Sheet: fig 3g
distribution of insulitis scores (%):
	islet score	0	1	2	3	4
	littermate	33.3333	26.6667	20	13.3333	6.66667
	βST	31.25	12.5	25	12.5	18.75
raw counts (number of islets per score):
	islet score	0	1	2	3	4
	littermate	5	4	3	2	1
	βST	5	2	4	2	3

## Sheet: fig 4d
counts of immune cells in the islets
	live CD45+	T cells	CD4 T cells	Tregs	CD8 T cells
littermates	254.192	145.208	168.533	28.0667	52.6333
	390.533	225.2	53.9223	8.53398	18.4757
	129.641	74.2718	19.8269	4.04808	9.60577
	67.2537	38.1493	412.784	61.1351	158.446
	64.0289	30.4808	103.056	17.992	39.424
	362.154	200.671	57.6264	12.011	31.8022
	275.486	172.657	263.554	47.7162	141.054
	203.795	109.975	81.6596	15.7943	40.1206
	206.187	90.5275	84.2349	18.1409	31.6778
	860.514	410.892	256.905	35.7857	106.817
	699.563	367.484	28.7612	3.5597	7.73881
	909.232	336.987	128.099	23.6894	51.7516
	228.894	119.135	229.103	35.6839	104.258
	1170.05	553.932	84.6519	14.2721	26.8608
βST	177.674	100.767	81.1163	13.8837	17.7674
	30.2817	16.5211	12.5986	2.66197	3.48591
	4.74051	1.49367	1.67619	0.238095	0.504762
	26.3355	5.40789	4.08553	0.901316	1.26316
	121.251	65.0374	47.5562	9.27807	19.0695

[truncated: 41 more sheets: fig 4e, fig 4f, fig 4g, fig 4h, fig 4i, fig 4j, fig 5a, fig 5b, fig 5e, fig 6b, fig 6c, fig 6d, fig 6e, fig 6f, fig 6g, fig 7b,c, fig 7d,e, fig 7f, fig 7g,h, fig 7i …]
